# Supplementary material for: Diagnostic accuracy of a minimal immunohistochemical panel in at/rt molecular subtyping, correlated to dna-methylation profiling
Source: Acta Neuropathol Commun. 2023 Aug 21;11:136. doi: 10.1186/s40478-023-01630-w (PMC10440909; doi:10.1186/s40478-023-01630-w)
Supplement: Supplementary file 3 — Supplementary Material 3: Detailed data of the cohort and synthesis [file 40478_2023_1630_MOESM3_ESM.xlsx]

## Sheet: Whole cohort
Case number	Sex	Age (YO)	Location	SMARCB1 alteration: first hit	SMARCB1 alteration: second hit	.idat	v12.5	Calibrated score	IHC subtyping	RNA-sequencing	SOX11	MYC	OTX2	MITF	Tyrosinase
24	M	1	Posterior fossa	Hemizygous deletion 9 exons	NA	203723050077_R01C01	SHH	0.06	SHH	SHH	1	0	0	0	0
10	M	0	Pontocerebellar angle	NA	NA	203282450030_R06C01	MYC	0.08	MYC	NA	0	1	0	0	0
9	F	1	Basal ganglia	Homozygous deletion exon1-5	Homozygous deletion exon1-5	203527970069_R07C01	MYC	0.11	MYC	MYC	0	1	0	0	0
25	M	7	Supratentorial	c.1096del / p.(Arg366Alafs*10)	Hemizygous deletion exon1-9	206390560113_R07C01	SHH	0.42	SHH	NA	1	0	0	0	0
48	F	5	Supratentorial	c.1148del / p.(Pro383Argfs*100)	Hemizygous deletion exon1-9	206390560113_R03C01	MYC	0.53	NEC	MYC	1	1	1	0	0
46	M	6	Frontal	Hemizygous deletion exon1-9	/	203282450095_R04C01	CONTROL TISSUE HEMISPHERE	0.66	NEC	MYC	1	1	0	0	0
22	M	0	NA	NA	NA	206390560113_R02C01	SHH	0.73	SHH	NA	1	0	0	0	0
20	M	1	Cerebellum	NA	NA	206390560010_R08C01	SHH	0.79	SHH	NA	1	0	0	0	0
6	F	4	Pontocerebellar angle	NA	NA	206390560010_R05C01	MYC	0.86	MYC	NA	0	1	0	0	0
34	M	1	Pontocerebellar angle	NA	NA	206390560010_R04C01	TYR	0.90	TYR	NA	0	0	1	1	1
30	M	3	Supratentorial	c.157C>T / p.(Arg53*)	Hemizygous deletion exon1-9	201868500225_R03C01	SHH	0.92	SHH	MYC	1	NI	NI	NI	NI
49	M	0	Vermis	Homozygous deletion exon3	Homozygous deletion exon3	202250800064_R08C01	SHH	0.93	NEC	SHH	0	1	1	1	1
39	F	0	Pontocerebellar angle	c.430del / p.(Ala144Profs*32)	LOH	203045470063_R05C01	TYR	0.97	TYR	NA	0	0	1	1	1
14	F	0	Basal ganglia	NA	NA	206390560010_R02C01	SHH	0.98	SHH	NA	1	0	0	0	0
23	M	1	Vermis	c.157C>T / p.(Arg53*)	Hemizygous deletion exon1-9	203527970049_R08C01	SHH	0.98	SHH	SHH	1	0	0	0	0
28	M	1	Basal ganglia	c.618G>A / p.(Trp206*)	Isodisomy	203282450095_R06C01	SHH	0.98	SHH	SHH	1	0	0	0	0
1	M	1	Supratentorial	Homozygous deletion 9 exons	Homozygous deletion 9 exons	203282450030_R01C01	MYC	0.99	MYC	MYC	0	1	0	0	0
2	F	0	Spine	c.551_569dup / p.(Leu191Glyfs*26)	c.118C>T / p.(Arg40*)	206390560113_R04C01	MYC	0.99	MYC	NA	0	1	0	0	0
3	F	1	Pontocerebellar angle	c.157C>T / p.(Arg53*)	Hemizygous deletion exon1-9	203723050077_R08C01	MYC	0.99	MYC	MYC	0	1	0	0	0
4	F	0	Spine	c.571_581dup / p.(Glu194Aspfs*19)	Hemizygous deletion exon1-9	203045470063_R03C01	MYC	0.99	MYC	MYC	0	1	0	0	0
5	F	0	Pontocerebellar angle	Homozygous deletion 9 exons	Homozygous deletion 9 exons	202250800064_R07C01	MYC	0.99	MYC	MYC	0	1	0	0	0
7	M	2	Pontocerebellar angle	c.233-3C>G	Isodisomy	204082600104_R01C01	MYC	0.99	MYC	MYC	0	1	0	0	0
8	F	8	Supratentorial	NA	NA	203723050077_R03C01	MYC	0.99	MYC	MYC	0	1	0	0	0
11	F	4	Pontocerebellar angle	NA	NA	206390560113_R06C01	MYC	0.99	MYC	NA	0	1	0	0	0
12	F	1	Supratentorial	Hemizygous deletion 9 exons	/	201868500225_R08C01	MYC	0.99	MYC	MYC	0	1	0	0	0
13	M	6	Basal ganglia	c.700C>T / p.(Gln234*)	NA	203282450095_R01C01	SHH	0.99	SHH	MYC	1	0	0	0	0
15	M	0	Vermis	c.93+559A>G	Hemizygous deletion exon1-9	204082600104_R07C01	SHH	0.99	SHH	SHH	1	0	0	0	0
16	M	1	Vermis	c.263_264del / p.(Val88Aspfs*17)	Hemizygous deletion exon1-9	204082600104_R06C01	SHH	0.99	SHH	SHH	1	0	0	0	0
17	F	1	Vermis	c.118C>T / p.(Arg40*)	Isodisomy	203282450030_R02C01	SHH	0.99	SHH	SHH	1	0	0	0	0
18	M	1	Pontocerebellar angle	Homozygous deletion 9 exons	Homozygous deletion 9 exons	201868590022_R03C01	SHH	0.99	SHH	SHH	1	0	0	0	0
19	M	0	Vermis	Homozygous deletion exon3	Homozygous deletion exon3	203723050077_R04C01	SHH	0.99	SHH	SHH	1	0	0	0	0
21	M	3	Vermis	c.1148del / p.(Pro383Argfs*100)	Isodisom7	204082600104_R04C01	SHH	0.99	SHH	SHH	1	0	0	0	0
26	M	0	Vermis	Homozygous deletion exon5	Homozygous deletion exon5	201868500225_R06C01	SHH	0.99	SHH	SHH	1	0	0	0	0
27	F	1	Posterior fossa	c.157C>T / p.(Arg53*)	Hemizygous deletion exon1-9	206390560113_R05C01	SHH	0.99	SHH	NA	1	0	0	0	0
29	M	0	Vermis	c.601C>T / p.(Arg201*)	Isodisomy	203282450095_R07C01	SHH	0.99	SHH	SHH	1	0	0	0	0
31	F	4	Frontal	Homozygous deletion 9 exons	Homozygous deletion 9 exons	202702240148_R01C01	SHH	0.99	SHH	SHH	1	0	0	0	0
32	F	4	Vermis	c.118C>T / (p.Arg40*)	/	203282450095_R03C01	TYR	0.99	TYR	NA	0	0	1	1	1
33	M	0	Pontocerebellar angle	c.1148del / p.(Pro383Argfs*100)	LOH	201868500225_R07C01	TYR	0.99	TYR	TYR	0	0	1	1	1
35	M	0	Pontocerebellar angle	c.601C>T / p.(Arg201*)	Hemizygous deletion exon1-9	203282450095_R05C01	TYR	0.99	TYR	TYR	0	0	1	1	1
36	M	0	Posterior fossa	c.141C>G / p.(Tyr47*)	Hemizygous deletion exon1-9	201868590022_R02C01	TYR	0.99	TYR	TYR	0	0	1	1	1
37	F	2	Pontocerebellar angle	c.1148del / p.(Pro383Argfs*100)	LOH	203045470063_R04C01	TYR	0.99	TYR	TYR	0	0	1	1	1
38	F	1	NA	NA	NA	206390560113_R08C01	TYR	0.99	TYR	NA	0	0	1	0	1
40	M	2	Basal ganglia	Homozygous deletion exon5	Homozygous deletion exon5	201868590022_R01C01	SHH	0.99	MYC	MYC	0	1	0	0	0
41	M	2	Basal ganglia	Homozygous deletion exon1	Homozygous deletion exon1	204082600104_R05C01	SHH	0.99	MYC	NA	0	1	0	0	0
42	F	2	Supratentorial	NA	NA	206390560010_R03C01	SHH	0.99	MYC	NA	0	1	0	0	0
43	M	0	Basal ganglia	Homozygous deletion exon6	Homozygous deletion exon6	201868500225_R02C01	SHH	0.99	MYC	MYC	0	1	0	0	0
44	F	2	Supratentorial	NA	NA	206390560010_R06C01	SHH	0.99	MYC	NA	0	1	0	0	0
45	M	1	Supratentorial	NA	NA	206390560010_R07C01	SHH	0.99	MYC	MYC	0	1	0	0	0
47	M	1	Pedoncular	Homozygous deletion 9 exons	Homozygous deletion 9 exons	203282450095_R08C01	MYC	0.99	NEC	MYC	1	1	0	0	0
50	F	1	Vermis	c.1148del / p.(Pro383Argfs*100)	Hemizygous deletion exon1-9	203282450095_R02C01	SHH	0.99	NEC	SHH	1	0	1	0	0
51	M	7	Vermis	c.851C>G / p.(Ser284*)	Isodisomy	203527970049_R07C01	SHH	0.99	SHH	SHH	1	0	0	0	0
F: female; M: male; NA: not available; NEC: Not Elsewhere Classified; YO: years-old

## Sheet: Synthesis
Molecular subgroup	Immunoreactivity
	SOX11	Tyrosinase	OTX2	MITF	MYC
SHH	positive, nuclear (71% of cases)	negative (96% of cases)	negative (91% of cases)	negative (96% of cases)	negative (70% of cases)
MYC	negative (90% of cases)	negative (100% of cases)	negative (100% of cases)	negative (100% of cases)	positive, nuclear (100% of cases)
TYR	negative (100% of cases)	positive, cytoplasmic (100% of cases)	positive, nuclear (100% of cases)	positive, nuclear (88% of cases)	negative (100% of cases)
